# Supplementary material for: Spatiotemporal organization of branched microtubule networks
Source: eLife. 2019 May 8;8:e43890. doi: 10.7554/eLife.43890 (PMC6519983; doi:10.7554/eLife.43890)
Supplement: Supplementary file 1. [file elife-43890-supp1.zip]

Archive with 38 entries (35 files):
- MATLAB software/
- MATLAB software/calculateijDirection.m
- __MACOSX/
- __MACOSX/MATLAB software/
- __MACOSX/MATLAB software/._calculateijDirection.m
- MATLAB software/calculatePerpDistance.m
- __MACOSX/MATLAB software/._calculatePerpDistance.m
- MATLAB software/fillLines.m
- __MACOSX/MATLAB software/._fillLines.m
- MATLAB software/findArcLength.m
- __MACOSX/MATLAB software/._findArcLength.m
- MATLAB software/findParentTrack.m
- __MACOSX/MATLAB software/._findParentTrack.m
- MATLAB software/findTrackInfoStartsEnds.m
- __MACOSX/MATLAB software/._findTrackInfoStartsEnds.m
- MATLAB software/illumCorrect.m
- __MACOSX/MATLAB software/._illumCorrect.m
- MATLAB software/interpolateTracks.m
- __MACOSX/MATLAB software/._interpolateTracks.m
- MATLAB software/lengthMeasurement.m
- __MACOSX/MATLAB software/._lengthMeasurement.m
- MATLAB software/lineIntegral.m
- __MACOSX/MATLAB software/._lineIntegral.m
- MATLAB software/mergeEBTracks.m
- __MACOSX/MATLAB software/._mergeEBTracks.m
- MATLAB software/movingmedian.m
- __MACOSX/MATLAB software/._movingmedian.m
- MATLAB software/sequentialModel.m
- __MACOSX/MATLAB software/._sequentialModel.m
- MATLAB software/runUTrack.m
- __MACOSX/MATLAB software/._runUTrack.m
- MATLAB software/script_preprocess_runuTrack.m
- __MACOSX/MATLAB software/._script_preprocess_runuTrack.m
- MATLAB software/tubulinIntensity.m
- __MACOSX/MATLAB software/._tubulinIntensity.m
- MATLAB software/singlestepModel.m
- __MACOSX/MATLAB software/._singlestepModel.m
- __MACOSX/._MATLAB software
