# Supplementary material for: Spatiotemporal organization of branched microtubule networks
Source: eLife. 2019 May 8;8:e43890. doi: 10.7554/eLife.43890 (PMC6519983; doi:10.7554/eLife.43890)
Supplement: Supplementary file 1. [file elife-43890-supp1.zip › MATLAB software/calculateijDirection.m]

function [idirect,jdirect,idir,jdir,ijdir] = calculateijDirection(dirCalcFrames,itrack,jtrack,trackInfo)
%% FUNCTION
% This function calculates the directions of tracks i and j and the vector
% joining the end points. 'dirCalcFrames' specifies the number of frames to
% take into account for the direction calculation
% this function is called by mergeEBTracks
% Akanksha Thawani, Oct 2018

    countDir = 0; temppos1 = []; temppos2 = [];
    
    for nDir = 1:min(dirCalcFrames+1,size(trackInfo(itrack).pos,1))
        temppos1 = [temppos1;trackInfo(itrack).frame(end-nDir+1),trackInfo(itrack).pos(end-nDir+1,1)];
        temppos2 = [temppos2;trackInfo(itrack).frame(end-nDir+1),trackInfo(itrack).pos(end-nDir+1,2)];
        countDir = countDir+1;
    end
    % fit a line to these xy points
    temppos1(:,1) = fliplr(temppos1(:,1)')'; temppos1(:,2) = fliplr(temppos1(:,2)')';
    temppos2(:,1) = fliplr(temppos2(:,1)')'; temppos2(:,2) = fliplr(temppos2(:,2)')';
    coeff1 = polyfit(temppos1(:,1),temppos1(:,2),1);
    coeff2 = polyfit(temppos2(:,1),temppos2(:,2),1);
    idirect = [coeff1(1),coeff2(1)];
    idirect = idirect/norm(idirect);

    countDir = 0; temppos1 = []; temppos2 = [];
    for nDir = 1:min(dirCalcFrames+1,size(trackInfo(jtrack).pos,1))
        temppos1 = [temppos1;trackInfo(jtrack).frame(nDir),trackInfo(jtrack).pos(nDir,1)];
        temppos2 = [temppos2;trackInfo(jtrack).frame(nDir),trackInfo(jtrack).pos(nDir,2)];
        countDir = countDir+1;
    end
    coeff1 = polyfit(temppos1(:,1),temppos1(:,2),1);
    coeff2 = polyfit(temppos2(:,1),temppos2(:,2),1);
    jdirect = [coeff1(1),coeff2(1)];
    jdirect = jdirect/norm(jdirect);
    
    idir = trackInfo(itrack).pos(end,:)-trackInfo(itrack).pos(1,:);
    jdir = trackInfo(jtrack).pos(end,:)-trackInfo(jtrack).pos(1,:);
    idir = idir/norm(idir); jdir = jdir/norm(jdir);

    ijdir = trackInfo(jtrack).pos(1,:) - trackInfo(itrack).pos(end,:);
    ijdir = ijdir/norm(ijdir);
    
end
