# Supplementary material for: Spatiotemporal organization of branched microtubule networks
Source: eLife. 2019 May 8;8:e43890. doi: 10.7554/eLife.43890 (PMC6519983; doi:10.7554/eLife.43890)
Supplement: Supplementary file 1. [file elife-43890-supp1.zip › MATLAB software/calculatePerpDistance.m]

function dPerp = calculatePerpDistance(itrack,jtrack,trackInfo,direction1,direction2,steps,dPerpCalcFrames)
%% this function calculates the perpendicular distance between tracks i and j
% Akanksha Thawani, Oct 2018

    countDist = 0; dPerp = 0;
    % index l loops over the positions in jTrack
    for l = 1:min(dPerpCalcFrames,length(trackInfo(jtrack).speed))
        % P is the coordinate
        P = [trackInfo(jtrack).pos(l,1:2),0];
        % index m loops over the positions in iTrack
        for m = 1:min(dPerpCalcFrames,length(trackInfo(itrack).speed))
            % Q is the coordinate
            Q = [trackInfo(itrack).pos(end-m+1,1:2),0];
            if ~isnan(norm(P-Q))
                % increment the perpendicular direction by this estimate
                dPerp = dPerp + norm(cross([direction1,0],P-Q)) + norm(cross([direction2,0],P-Q));
                countDist = countDist+steps;
            end
        end
    end
    % divide to take the average perpendicular distance
    dPerp = dPerp/countDist;
    
end
