# Supplementary material for: Spatiotemporal organization of branched microtubule networks
Source: eLife. 2019 May 8;8:e43890. doi: 10.7554/eLife.43890 (PMC6519983; doi:10.7554/eLife.43890)
Supplement: Supplementary file 1. [file elife-43890-supp1.zip › MATLAB software/fillLines.m]

function lines = fillLines(lines,tracksFinalInterp,nTracks,nFrames,dirCalcFrames)
%% FUNCTION INFO
% The track direction and straight line fit coefficients were for each track
% using this function

% Akanksha Thawani, Oct 2018

    for itrack = 1:nTracks

        first = tracksFinalInterp(itrack).seqOfEvents(1,1);
        last = tracksFinalInterp(itrack).seqOfEvents(2,1);

        px = tracksFinalInterp(itrack).tracksCoordAmpCG(1:8:end);
        py = tracksFinalInterp(itrack).tracksCoordAmpCG(2:8:end);
        present = tracksFinalInterp(itrack).tracksFeatIndxCG;
        frame = tracksFinalInterp(itrack).seqOfEvents(1,1):tracksFinalInterp(itrack).seqOfEvents(2,1);

        frame = frame(present~=0); px = px(~isnan(px)); py = py(~isnan(py));
        present = present ~= 0;

        % make sure that the track is long enough
        if length(px) < 2
            error('speedPauseClass:Track not long enough');
        end
        lines(itrack).pos = [px',py']; lines(itrack).frame = frame;
        lines = calculateLineDirection(lines,dirCalcFrames,itrack);
        
    end

end

function lines = calculateLineDirection(lines,dirCalcFrames,itrack)
    px = lines(itrack).pos(:,1); py = lines(itrack).pos(:,2);
    len = numel(px);
    if len <= dirCalcFrames
        out = calculateDirection(px,py); dir = out(1,:); coeff = out(2,:);
        lines(itrack).dir = [ones(len,1)*dir(1),ones(len,1)*dir(2)];
        lines(itrack).line = [ones(len,1)*coeff(1),ones(len,1)*coeff(2)];
    else
        lines(itrack).dir = zeros(len,2); halfwid = floor(dirCalcFrames/2);
        for k = 1:len
            if k <= halfwid
                out = calculateDirection(px(1:dirCalcFrames),py(1:dirCalcFrames));
                lines(itrack).dir(k,1:2) = out(1,:);
                lines(itrack).line(k,1:2) = out(2,:);
            elseif k >= len-halfwid
                out = calculateDirection(px(end-dirCalcFrames:end),py(end-dirCalcFrames:end));
                lines(itrack).dir(k,1:2) = out(1,:);
                lines(itrack).line(k,1:2) = out(2,:);
            else
                out = calculateDirection(px(k-halfwid:k+halfwid),py(k-halfwid:k+halfwid));
                lines(itrack).dir(k,1:2) = out(1,:);
                lines(itrack).line(k,1:2) = out(2,:);
            end
        end
    end
end

function out = calculateDirection(px,py)

    distend = [px(end)-px(1),py(end)-py(1)];
    coeff = polyfit(px,py,1);
    dir = [sin(atan2(1,coeff(1))),cos(atan2(1,coeff(1)))];
    if abs(distend(1)) >= abs(distend(2))
        dir = dir*sign(sin(atan2(distend(1),distend(2)))/sin(atan2(1,coeff(1))));
    else
        dir = dir*sign(cos(atan2(distend(1),distend(2)))/cos(atan2(1,coeff(1))));
    end

    out = [dir;coeff];
end
