# Supplementary material for: Spatiotemporal organization of branched microtubule networks
Source: eLife. 2019 May 8;8:e43890. doi: 10.7554/eLife.43890 (PMC6519983; doi:10.7554/eLife.43890)
Supplement: Supplementary file 1. [file elife-43890-supp1.zip › MATLAB software/findArcLength.m]

function [] = findArcLength(frames,xfit,yfit,itrack)
%% this function finds the arc length
% of the tracks by taking positional differences for each frame and summing
% them
% Akanksha Thawani, Oct 2018

    global tracksFinalMerged
    
    dFrame = 0.02;
    tracksFinalMerged(itrack).length = zeros(1,numel(tracksFinalMerged(itrack).tracksFeatIndxCG));
    
    tracksFinalMerged(itrack).length(1)=0;
    for id = 2:numel(frames)
        dFrames = frames(id-1):dFrame:frames(id);
        posx = xfit(dFrames); posy = yfit(dFrames);
        dposx = posx - circshift(posx,1); dposx = dposx(2:end);
        dposy = posy - circshift(posy,1); dposy = dposy(2:end);
        temp = sqrt(dposx.^2+dposy.^2); temp = sum(temp);
        tracksFinalMerged(itrack).length(id) = tracksFinalMerged(itrack).length(id-1) + abs(temp);
    end
    
end
