# Supplementary material for: Spatiotemporal organization of branched microtubule networks
Source: eLife. 2019 May 8;8:e43890. doi: 10.7554/eLife.43890 (PMC6519983; doi:10.7554/eLife.43890)
Supplement: Supplementary file 1. [file elife-43890-supp1.zip › MATLAB software/findParentTrack.m]

%% FUNCTION
% For every new nucleation event in a branched network, 
% a mother microtubule was assigned via greedy optimization

% this function also calls fillLines function

% Akanksha Thawani, Oct 2018

%% Load the files

cd('../');
load MergeTracks_170305_EB1_9_S1_His-Ran_1ulin10ul_300m.mat % load merged track

cd('170305_EB1_9_S1_His-Ran_1ulin10ul_300m_tempmed/'); % load original uTrack files
load 170305_EB1_9_S1_His-Ran_1ulin10ul_300m_tempmed.mat
cd('comets/');
load channel_1.mat
cd('../../Analysis_of_merged_tracks/');

savename = 'ParentMT_BranchingAngle.mat';
%% movie parameters

nFrames = size(movieInfo,1);
nTracks = size(tracksFinalMerged,1);
imSize = MD.imSize_; maxImSize = max(imSize);
timePerFrame = 2; % sec
lengthPerPixel = 130/1000; % um

%% Parameters for finding parent
dirCalcFrames = 20; maxtracklen = 0;

for itrack = 1:nTracks
    px = tracksFinalMerged(itrack).tracksCoordAmpCG(1:8:end);
    py = tracksFinalMerged(itrack).tracksCoordAmpCG(2:8:end);
    lenitrack = sqrt((px(1)-px(end))^2+(py(1)-py(end))^2);
    maxtracklen = max(maxtracklen,lenitrack);
end
maxCandAngle = 150*pi/180; maxCandPerpDist = 20; maxCandCartDist = 20; % half the max length of tracks
minextrapolateangle = 9*pi/180; extrapolateThreshDist = 8; % pixels
delPerpDist = 2.5; fluctRad = 1.5;


%% Code begins

% interpolate the gaps in the tracks first
tracksFinalInterp = interpolateTracks(tracksFinalMerged,nFrames,nTracks);

lines = repmat(struct('pos',[],'frame',[],'line',[],'dir',[],'parent',[]),nTracks,1);
whichjtrackpoint = NaN(nTracks,nTracks);

% loop over each interpolated track, make lines out of those
% the direction and straight line fit coefficients were obtained
lines = fillLines(lines,tracksFinalInterp,nTracks,nFrames,dirCalcFrames);

% tracks are ordered: the last one as last track starting, start from last
% track for assigning a parent

numBranch = 0;
for itrack = nTracks:-1:1
    % record the quantities here for all parent candidates
    dotdist = NaN(1,nTracks); perpdist = NaN(1,nTracks); cartdist = NaN(1,nTracks);
    cand = ones(1,nTracks); cand(itrack) = 0;
    spt = lines(itrack).pos(1,:);
    
    for jtrack = 1:nTracks
        
       if itrack ~= jtrack
           % find distances and dot product
           cartdistvec = []; minIntersjid = [];
           for jid = 1:length(lines(jtrack).frame)
               cartdistvec = [cartdistvec,norm(spt-lines(jtrack).pos(jid,:))];
           end
           [cartdistvec,minjid] = min(cartdistvec);
           cartdist(jtrack) = cartdistvec;
           dotdist(jtrack) = lines(itrack).dir(1,:)*lines(jtrack).dir(minjid,:)';
           perpdist(jtrack) = norm(cross([spt-lines(jtrack).pos(minjid,:),0],[lines(jtrack).dir(minjid,:),0]));
           
           % if dot product too low or distances too high, reject candidate
           % or if track didn't originate earlier, reject candidate
           if dotdist(jtrack) < cos(maxCandAngle) || perpdist(jtrack) > maxCandPerpDist || ...
                   cartdist(jtrack) > maxCandCartDist ...
                   || lines(jtrack).frame(minjid) > lines(itrack).frame(1)
               cand(jtrack) = 0;
           end
           
           % if perp distance low, then take closest point and if high, extrapolate and find the
           % likely birth point, remove if it did not originate earlier
           if cand(jtrack) && cartdist(jtrack) > extrapolateThreshDist/3 && ...
                   (perpdist(jtrack) > extrapolateThreshDist || dotdist(jtrack) < cos(minextrapolateangle)) % find intersection, take the closest point
               intersect = [0,0];
               intersect(1) = (lines(jtrack).line(minjid,2)-lines(itrack).line(1,2))/(lines(itrack).line(1,1)-lines(jtrack).line(minjid,1));
               intersect(2) = lines(itrack).line(1,1)*intersect(1) + lines(itrack).line(1,2);
               if intersect(1) > 1 && intersect(2) > 1 && intersect(1) < imSize(1) && intersect(2) < imSize(2)
                   tempdist = [];
                   for jid = 1:length(lines(jtrack).frame)
                        tempdist = [tempdist,norm(intersect-lines(jtrack).pos(jid,:))];
                   end
                   [tempdist,minIntersjid] = min(tempdist);
                   if lines(jtrack).frame(minIntersjid) >= lines(itrack).frame(1)
                        cand(jtrack) = 0;
                   end
               end
           end
           
           % if the branch starts far away already and
           % crosses it's mother by a distance (n x fluctRad), reject candidate
           if cand(jtrack) && ~isempty(minIntersjid) && cartdist(jtrack) > extrapolateThreshDist
               jid = minIntersjid;
               cartdist(jtrack) = norm(lines(itrack).pos(1,:)-lines(jtrack).pos(jid,:));
               dotdist(jtrack) = lines(itrack).dir(1,:)*lines(jtrack).dir(jid,:)';
               perpdist(jtrack) = norm(cross([spt-lines(jtrack).pos(jid,:),0],[lines(jtrack).dir(jid,:),0]));
               
               a = lines(jtrack).line(jid,1); b = lines(jtrack).line(jid,2); sideofMT = [];
               for tempiid = 1:length(lines(itrack).frame)
                   temppos = lines(itrack).pos(tempiid,:);
                   sideofMT = [sideofMT,temppos(2)-(a*temppos(1)+b)];
               end
               [dummy,tempid] = max(abs(sideofMT));

               signsideofMT = sign(sideofMT(tempid));
               if signsideofMT == 1 && dummy > 4*fluctRad
                   if tempid > length(lines(itrack).frame)/2
                       if min(sideofMT(1:end/2)) < 0 && abs(min(sideofMT(1:end/2))) > 3*fluctRad
                           cand(jtrack) = 0;
                       end
                   else
                       if min(sideofMT(ceil(end/2):end)) < 0 && abs(min(sideofMT(ceil(end/2):end))) > 3*fluctRad
                           cand(jtrack) = 0;
                       end
                   end
               elseif signsideofMT == -1 && dummy > 4*fluctRad
                   if tempid > length(lines(itrack).frame)/2
                       if min(sideofMT(1:end/2)) > 0 && abs(min(sideofMT(1:end/2))) > 3*fluctRad
                           cand(jtrack) = 0;
                       end
                   else
                       if min(sideofMT(ceil(end/2):end)) > 0 && abs(min(sideofMT(ceil(end/2):end))) > 3*fluctRad
                           cand(jtrack) = 0;
                       end
                   end
               end           
           end
           
       end
       
       if cand(jtrack) && ~isempty(minIntersjid)
           whichjtrackpoint(itrack,jtrack) = minIntersjid;
       elseif cand(jtrack)
           whichjtrackpoint(itrack,jtrack) = minjid;
       end
    end
    
    % find parent as a minima in cost - cartesian dist as cost
    candID = find(cand==1);
    
    costVec = cartdist(candID); perpdist = perpdist(candID); dotdist = dotdist(candID);
    if length(candID) == 1
        tracksFinalMerged(itrack).parent = candID;
        numBranch = numBranch + 1;
        
    elseif ~isempty(candID) % if there are multiple possible parents, look at the distances and optimize
        [costVec,permuteIDs] = sort(costVec);
        candID = candID(permuteIDs); perpdist = perpdist(permuteIDs); dotdist = dotdist(permuteIDs);
        minCost = min(costVec); lowCostCands = find(costVec <= minCost+2*fluctRad);
        candID = candID(lowCostCands); perpdist = perpdist(lowCostCands); dotdist = dotdist(lowCostCands);
        cartdist = costVec(lowCostCands);
        costVec = costVec(lowCostCands);
        
        if length(lowCostCands) == 1
            tracksFinalMerged(itrack).parent = candID(1);
            numBranch = numBranch + 1;
        else
            [minCost,whichCandID] = min(cartdist+1-dotdist);
            tracksFinalMerged(itrack).parent = candID(whichCandID);
            numBranch = numBranch + 1;
        end
    end

end

% Obtain branching angles

if numBranch > 0
    numBranchLog = zeros(nFrames,1); angleBranchLog = []; numNucleationLog = zeros(nFrames,1);
    for itrack = 1:nTracks
        numNucleationLog(tracksFinalMerged(itrack).seqOfEvents(1,1),1) = numNucleationLog(tracksFinalMerged(itrack).seqOfEvents(1,1),1) + 1;
        if ~isempty(tracksFinalMerged(itrack).parent)
            pt = whichjtrackpoint(itrack,tracksFinalMerged(itrack).parent);
            numBranchLog(tracksFinalMerged(itrack).seqOfEvents(1,1),1) = numBranchLog(tracksFinalMerged(itrack).seqOfEvents(1,1),1) + 1;
            tempangle = acos(lines(itrack).dir(1,:)*lines(tracksFinalMerged(itrack).parent).dir(pt,:)')*180/pi; % in degrees
            angleBranchLog = [angleBranchLog;tempangle];
        end
    end
    frameNucleationLog = 1:nFrames; frameBranchLog = 1:nFrames;
    isnucleate = (numNucleationLog ~= 0); isbranch = (numBranchLog ~= 0);
    numNucleationLog = numNucleationLog(isnucleate); frameNucleationLog = frameNucleationLog(isnucleate);
    numBranchLog = numBranchLog(isbranch); frameBranchLog = frameBranchLog(isbranch);
end

save(savename,'tracksFinalMerged','branches','angleBranchLog','numBranchLog');
