# Supplementary material for: Spatiotemporal organization of branched microtubule networks
Source: eLife. 2019 May 8;8:e43890. doi: 10.7554/eLife.43890 (PMC6519983; doi:10.7554/eLife.43890)
Supplement: Supplementary file 1. [file elife-43890-supp1.zip › MATLAB software/findTrackInfoStartsEnds.m]

function [tracksPerFrame,trackInfo,dropTrack,speedVals] = findTrackInfoStartsEnds(tracksFinal,nTracks,nFrames,dropParams)
%% FUNCTION
% This function is called by mergeEBTracks at the beginning to:
% 1) remove spurious tracks based on the their length (frames),
% displacement and speed
% 2) This function also records information of all remaining tracks into
% trackInfo struct (position, direction, speed etc) which is referred to
% and used for merge calculations

% Author: Akanksha Thawani, Oct 2018

    cutoffSpeed = dropParams(1); cutoffDispl = dropParams(2); cutoffTime = dropParams(3);

    % find track starts and ends and calculate velocities in the track
    minLen = nFrames+1; % arbitrary initialization for minLen
    tracksPerFrame = repmat(struct('starts',[],'ends',[]),nFrames,1);
    trackInfo = repmat(struct('pos',[],'frame',[],'dir',[],'speed',[],'keep',1),nTracks,1);
    speedVals = [];

    % loop over each individual (short) track
    for itrack = 1:nTracks
        % this is the first frame it exists in
        first = tracksFinal(itrack).seqOfEvents(1,1);
        % this is the last frame it exists in
        last = tracksFinal(itrack).seqOfEvents(2,1);
        % keep a running list of which frames tracks start and end in
        tracksPerFrame(first).starts = [tracksPerFrame(first).starts,itrack]; %starts
        tracksPerFrame(last).ends = [tracksPerFrame(last).ends,itrack]; %ends
        % if this is the shortest track, save its length
        if last - first + 1 < minLen
            minLen = last - first + 1;
        end

        % tracksCoordAmpCG has eight elements per time point
        px = tracksFinal(itrack).tracksCoordAmpCG(1:8:end);
        py = tracksFinal(itrack).tracksCoordAmpCG(2:8:end);

        % get which frames are particles present in
        present = tracksFinal(itrack).tracksFeatIndxCG;

        % a list of the original frame numbers that this particle existed in
        frame = tracksFinal(itrack).seqOfEvents(1,1):tracksFinal(itrack).seqOfEvents(2,1);

        % find the frames that particle is missing from
        absent = frame(~present);
        % remove these from the list of present frames, here present means a
        % list of frames that this trajectory is present during
        present = setdiff(frame,absent);

        % make the list of positions omit nans
        px = px(~isnan(px)); py = py(~isnan(py));

        % make sure that the track is long enough
        if length(px) < 2
            error('mergeUtrackTracks:Track segment length not enough for gap closing round II');
        end

        % calculate velocities (BPB recommends vectorizing here, as well as
        % some type of moving average to remove some of the noise)
        for p = 1:length(present)-1
            % for each start and end, calculate the very local velocity
            st = [px(p),py(p)]; en = [px(p+1),py(p+1)];
            % divide a displacement by time
            temp = (en-st)/(present(p+1)-present(p));
            trackInfo(itrack).pos(p,1:2) = st;
            trackInfo(itrack).frame(p,1) = present(p);
            % normalized to per frame
            trackInfo(itrack).speed(p,1) = norm(temp);
            % keep a running list of speeds
            speedVals = [speedVals;norm(temp)];
            % store the direction, BPB recommends atan2
            temp = temp/norm(temp);
            trackInfo(itrack).dir(p,1:2) = temp;
            trackInfo(itrack).frame(p,1) = present(p);
        end
        trackInfo(itrack).pos(p+1,1:2) = en;
        trackInfo(itrack).frame(p+1,1) = present(p+1);
    end
    
    % remove out tracks which are not moving
    dropTrack = 0;
    for itrack = 1:nTracks
        displ = norm(trackInfo(itrack).pos(1,:)-trackInfo(itrack).pos(end,:));
        tracktime = size(trackInfo(itrack).speed,1);
        if displ <= cutoffSpeed*tracktime || displ <= cutoffDispl
            trackInfo(itrack).keep = 0;
            dropTrack = dropTrack+1;
        elseif (displ <= 1*cutoffSpeed*tracktime || displ <= cutoffDispl) && tracktime <= cutoffTime-1
            trackInfo(itrack).keep = 0;
            dropTrack = dropTrack+1;
        end
    end


end
