# Supplementary material for: Spatiotemporal organization of branched microtubule networks
Source: eLife. 2019 May 8;8:e43890. doi: 10.7554/eLife.43890 (PMC6519983; doi:10.7554/eLife.43890)
Supplement: Supplementary file 1. [file elife-43890-supp1.zip › MATLAB software/illumCorrect.m]

function stackCorrect = illumCorrect(inFilename,backgroundFilename,bckgnd_fSize_Sigma)
%% Function info
% Takes a background image and data series. Smooths the background image
% and divides data series by the smoothed background image
% INPUT:  - inFilename: input filename, can be a full path or only filename
%                       in the present directory
%         - backgroundFilename: background filename
%         - bckgnd_Sigma_Size: 2 entries in the format [filterSize,GaussianSigma] 
%           where filterSize is the size of Gaussian filter and GaussianSigma 
%           is the width of Gaussian kernel in pixels
%           Gaussian smooths out the background image before dividing
% 
% OUTPUT: Time series corrected for background
%
% Akanksha Thawani, Aug 2016

%% Fetch data from tiff files to MATLAB
    info = imfinfo(inFilename);
    nFrames = numel(info);
    
    img = double(imread(inFilename,1));
    [sizeX,sizeY] = size(img);

    % import movie to matlab matrix
    data = (zeros(sizeX,sizeY,nFrames));
    for img_idx = 1:nFrames
        data(:,:,img_idx) = imread(inFilename,img_idx,'Info', info);
    end

    backgroundImg = imread(backgroundFilename);
    backgroundImg = double(backgroundImg);
    
%% Smooth the background image
    fsize = bckgnd_fSize_Sigma(1); sigma = bckgnd_fSize_Sigma(2);
    backgroundImg = imfilter(backgroundImg,fspecial('gaussian',[fsize ...
                                            fsize],sigma),'symmetric','same');

    backgroundImg_normalize = backgroundImg/max(backgroundImg(:));

%% Correct uneven illumination

    stackCorrect = bsxfun(@rdivide, data, backgroundImg_normalize);

end
