# Supplementary material for: Spatiotemporal organization of branched microtubule networks
Source: eLife. 2019 May 8;8:e43890. doi: 10.7554/eLife.43890 (PMC6519983; doi:10.7554/eLife.43890)
Supplement: Supplementary file 1. [file elife-43890-supp1.zip › MATLAB software/interpolateTracks.m]

function interpTracksFinalMerged = interpolateTracks(tracksFinalMerged,nFrames,nTracks)
%% FUNCTION
% This function interpolates the missing track positions for all tracks
% Akanksha Thawani, Oct 2018

    interpTracksFinalMerged = tracksFinalMerged;
    for itrack = 1:nTracks
        len = length(tracksFinalMerged(itrack).tracksCoordAmpCG);
        x = tracksFinalMerged(itrack).tracksCoordAmpCG(1:8:end); y = tracksFinalMerged(itrack).tracksCoordAmpCG(2:8:end);
        frame = tracksFinalMerged(itrack).seqOfEvents(1,1):tracksFinalMerged(itrack).seqOfEvents(2,1);
        nanidx = find(isnan(x)); [dummy,nonnanidx] = setdiff(1:length(x),nanidx);
        if ~isempty(nanidx)
            nansegid = nanidx-circshift(nanidx',1)'; nansegid = (nansegid~=1);
            nansegstartid = find(nansegid);
            nanendsegid = nansegstartid-1; nanendsegid = nanendsegid(2:end); nanendsegid = [nanendsegid,numel(nanidx)];
            nansegstartframe = nanidx(nansegstartid); nansegendframe = nanidx(nanendsegid);
            nanseglength = nansegendframe-nansegstartframe+1;

            % deal with NaN by taking averages between the values which are not nan
            for id = 1:length(nansegstartframe)
                cprev = [x(nansegstartframe(id)-1),y(nansegstartframe(id)-1)];
                cnext = [x(nansegendframe(id)+1),y(nansegendframe(id)+1)];
                spacingx = cnext(1)-cprev(1); spacingy = cnext(2)-cprev(2);
                deltax = spacingx*[(1:nanseglength(id))]/(nanseglength(id)+1);
                deltay = spacingy*[(1:nanseglength(id))]/(nanseglength(id)+1);
                x(nansegstartframe(id):nansegendframe(id))= deltax + cprev(1);
                y(nansegstartframe(id):nansegendframe(id))= deltay + cprev(2);
            end
        end
        
        for id = 1:numel(x)
            interpTracksFinalMerged(itrack).tracksCoordAmpCG(8*(id-1)+1) = x(id);
            interpTracksFinalMerged(itrack).tracksCoordAmpCG(8*(id-1)+2) = y(id);
        end
        interpTracksFinalMerged(itrack).tracksFeatIndxCG = ones(1,length(frame));
    end
end
