# Supplementary material for: Spatiotemporal organization of branched microtubule networks
Source: eLife. 2019 May 8;8:e43890. doi: 10.7554/eLife.43890 (PMC6519983; doi:10.7554/eLife.43890)
Supplement: Supplementary file 1. [file elife-43890-supp1.zip › MATLAB software/lengthMeasurement.m]

%% FUNCTION
% this function calculates the microtubules length for all tracks over time
% Microtubule length calculated from arc length of a polynomial fit
% The function calls for interpolateTracks and findArcLength function

% Akanksha Thawani, Oct 2018

%% Load the files

clear all
cd('../');
load MergeTracks_170305_EB1_9_S1_His-Ran_1ulin10ul_300m.mat % load merged track

cd('170305_EB1_9_S1_His-Ran_1ulin10ul_300m_tempmed/'); % load original uTrack files
load 170305_EB1_9_S1_His-Ran_1ulin10ul_300m_tempmed.mat
cd('comets/');
load channel_1.mat

savefilename = 'lengthPerFrame.mat';

%% movie parameters

nFrames = size(movieInfo,1);
nTracks = size(tracksFinalMerged,1);
timePerFrame = 2; % sec
lengthPerPixel = 130/1000; % um

%% Fit a polynomial to the track to get its length

% interpolate tracks first
tracksFinalInterp = interpolateTracks(tracksFinalMerged,nFrames,nTracks);

% calculate length of the track for all frames spanned
for itrack = 1:nTracks
    frame = tracksFinalInterp(itrack).seqOfEvents(1,1):tracksFinalInterp(itrack).seqOfEvents(2,1);
    px = tracksFinalInterp(itrack).tracksCoordAmpCG(1:8:end);
    py = tracksFinalInterp(itrack).tracksCoordAmpCG(2:8:end);
    present = tracksFinalInterp(itrack).tracksFeatIndxCG; present = (present~=0);
    frame = frame(present); px = px(present); py = py(present);
    
    % fit a polynomial - smoothing spline and give extra weights to the end
    % of the track
    weightsforfit = ones(1,numel(frame)); weightsforfit(1:2)=3; weightsforfit(end-1:end)=3;
    ft = fitoptions('smoothingspline'); ft.SmoothingParam=0.2; ft.Weights=weightsforfit;
    [xfitobject,gofx] = fit(frame',px','smoothingspline',ft); [yfitobject,gofy] = fit(frame',py','smoothingspline',ft);

    firstframe = tracksFinalMerged(itrack).seqOfEvents(1,1);
    lastframe = tracksFinalMerged(itrack).seqOfEvents(2,1);
    findArcLength(firstframe:lastframe,xfitobject,yfitobject,itrack);
end

lengthPerFrame = repmat(struct('length',[],'avg',[],'std',[]),nFrames,1);
lengthEachTimeStamp = [0,1];

countMTs = zeros(1,nFrames);
for frame = 1:nFrames
    for itrack = 1:nTracks
        if frame >= tracksFinalMerged(itrack).seqOfEvents(1,1) && frame <= tracksFinalMerged(itrack).seqOfEvents(2,1)
            countMTs(frame) = countMTs(frame)+1;
        end
    end
end
[maxval,~] = max(countMTs); maxMTnumframe = find(countMTs==maxval); maxMTnumframe = maxMTnumframe(end);

for frame = 1:nFrames
    countTracks = 0; totalLength = 0;
    for itrack = 1:nTracks
        % this is the first frame it exists in
        first = tracksFinalMerged(itrack).seqOfEvents(1,1);
        last = tracksFinalMerged(itrack).seqOfEvents(2,1);
        if frame > first && frame <= last
            lengthPerFrame(frame).length = [lengthPerFrame(frame).length,tracksFinalMerged(itrack).length(frame-first+1)];
            totalLength = totalLength + tracksFinalMerged(itrack).length(frame-first+1);
            countTracks = countTracks + 1;
            lengthEachTimeStamp = [lengthEachTimeStamp;[tracksFinalMerged(itrack).length(frame-first+1),frame*timePerFrame-2]];
        end
    end
    meanLength = totalLength/countTracks;
    meanLength(isnan(meanLength)) = 0;
    lengthPerFrame(frame).avg = meanLength;
    lengthPerFrame(frame).std = sqrt(var(lengthPerFrame(frame).length(1:end)));
    lengthPerFrame(frame).std(isnan(lengthPerFrame(frame).std)) = 0;
end

lengthalltracks = zeros(1,nTracks);
for itrack = 1:nTracks
    lengthalltracks(itrack) = tracksFinalMerged(itrack).length(end);
end

lengthEachTimeStamp(1,:) = [];

save(savefilename,'lengthPerFrame','tracksFinalMerged','lengthEachTimeStamp');
