# Supplementary material for: Spatiotemporal organization of branched microtubule networks
Source: eLife. 2019 May 8;8:e43890. doi: 10.7554/eLife.43890 (PMC6519983; doi:10.7554/eLife.43890)
Supplement: Supplementary file 1. [file elife-43890-supp1.zip › MATLAB software/lineIntegral.m]

function integral = lineIntegral(Image,point1,point2,delPixel)
%% FUNCTION
% This function calculates the tubulin line integral between point1 and
% point2 using the image "Image"
% mergeEBTracks function calls this to obtain the line integral during
% merges
% Akanksha Thawani, Oct 2018

    x = point2-point1;
    orient = atan2(x(2),x(1));
    integral = 0;
    lineLen = norm(point1-point2);
    numSteps = ceil(lineLen/delPixel);
    
    points = zeros(numSteps+1,2);
    points(1,:) = point1; points(end,:) = point2;
    for istep = 2:numSteps
        points(istep,:) = delPixel*(istep-1)*[cos(orient),sin(orient)]+point1;
    end
    
    for istep = 1:numSteps
       intensity1 = interpolateIntensity(Image,points(istep,:));
       intensity2 = interpolateIntensity(Image,points(istep+1,:));
       integral = integral+(intensity1 + intensity2)/2*norm(points(istep+1,:)-points(istep,:));
    end
    
end

function intensityValue = interpolateIntensity(Image,point)

    xmin = floor(point(1)); xmax = ceil(point(1));
    ymin = floor(point(2)); ymax = ceil(point(2));
    dist = zeros(2,2);
    
    dist(1,1) = norm(point-[xmax,ymax]); dist(2,2) = norm(point-[xmin,ymin]);
    dist(1,2) = norm(point-[xmax,ymin]); dist(2,1) = norm(point-[xmin,ymax]);
    totDist = dist(1,1)+dist(1,2)+dist(2,1)+dist(2,2);
    dist = dist/totDist;
    
    intensityValue = dist(1,1)*Image(ymin,xmin) + dist(1,2)*Image(ymax,xmin) + ...
        + dist(2,1)*Image(ymin,xmax) + dist(2,2)*Image(ymax,xmax);
end
