# Supplementary material for: Spatiotemporal organization of branched microtubule networks
Source: eLife. 2019 May 8;8:e43890. doi: 10.7554/eLife.43890 (PMC6519983; doi:10.7554/eLife.43890)
Supplement: Supplementary file 1. [file elife-43890-supp1.zip › MATLAB software/mergeEBTracks.m]

%% DOCUMENTATION
% This code merges the EB1 tracks obtained from uTrack's plus-end tracking
% Note that a number of other functions are referred to in this code
% supplied in the SI materials.
% functions called here: calculateijDirection, findTrackInfoStartsEnds, 
% lineIntegral, calculatePerpDistance

% c Akanksha Thawani, Oct 2018, Princeton University


%% load EB1 channel structs tracksFinal and movieInfo from uTrack
global MTData tracksFinal

cd('170305_EB1_9_S1_His-Ran_1ulin10ul_300m_tempmed/tracks/') % directory generated from plus-end tracker
load Channel_1_tracking_result.mat
cd('../comets/')
load channel_1.mat
cd('../../');
savename = 'MergeTracks.mat'; % output filename to save tracks in
nFrames = size(movieInfo,1);
nTracks = size(tracksFinal,1);

%% load MT channel movie (should be even background illumination-process with ImageJ first)

% load the microtubule channel movie - processed with ImageJ first to
% correct for uneven illumination, bleach correction and background
% intensity subtracted
infile = 'Evenilluminated_bleachcorrected_subtracted_microtubulechannel.tif';

FinalImage = double(imread(infile,nFrames));
[SizeY,SizeX] = size(FinalImage);
MTData = zeros(SizeY,SizeX,nFrames);

for img_idx = 1:nFrames
    MTData(:,:,img_idx) = imread(infile,img_idx);
    im = MTData(:,:,img_idx); im(im<0) = 0;
    MTData(:,:,img_idx) = im;
end


%% parameters to right away remove the spurious EB1 tracks
% this removes spurious tracks detected by uTrack
% small tracks that span a few frames (cutofftime) and have small
% displacement (cutoffDispl) or slow speed (cutoffSpeed) are removed
% already before merging the rest of them
% remove the spurious tracks

cutoffSpeed = 1; cutoffDispl = 2; cutoffTime = 2;

%% parameters for forward gap closing

tMax = 42; % gap length allowed to be merged in growth
tMaxPause = 15; % maximum gap length allowed to be merged in pause
vMax = 2.7; % maximum velocity of a comet between consecutive frames
vMaxInitFrame = 6; tGapMaxInitFrames = 5; % sometimes initial small number of 
% broken frames can have high displacement

maxFAngle = 23*pi/180; % maximum angular variation allowed (should be increased for curly branches)
maxPerpDist = 10; % don't consider the candidate beyond this high perpendicular distance
maxCandAngle = 40*pi/180; % maximum candidate dot product angle to consider
fluctRad = 2.1; % fluctuation radius
pauseDistThresh = 2.8; % threshold distance for paused track
zeroGapMaxDist = 3; % if tGap = 0, max distance
% allowed if tGap = 0, the velocity of track j be < this factor times median speed

dirCalcFrames = 10; dPerpCalcFrames = 10; % number of frames to use for perpendicular 
% distance and track direction calculation. keep 'dirCalcFrames' low for curly branches
minFramesAtEnd = 7; % after all merging, tracks shorter than these #frames removed
gapPenalty = 1.03; % gap penalty for cost calculations

%% parameters for backward gap closing

checkCatastrophe = 1; % = 1 to look for catastrophes, = 0 to not
maxBCandAngle = 90*pi/180; % maximum candidate angle for catastrophe
tMaxBack = 15; distMaxBack = 10; % maximum frames between checking for catastrophe
% maximum distance of first point of post-catastrophe track
maxBAngle = 30*pi/180; % maximum angle between 2 tracks with catastrophe
backPauseDistThresh = 4; % backward pausing threshold distance, rather than catastrophe

%% parameters for using tubulin channel
useMTChannelFlag = 1;
% cutoff intensity was determined empirically as below
medianGapLength = 8.826; cutoffIntensity = 20*mean(MTData(:))/medianGapLength;
delPixel = 0.1;
tracksRemain = ones(nTracks,1); assignedTrack = zeros(nTracks,1);
subtrackPairs = zeros(nTracks,1);

%% Find position, frames, direction, speed and whether to discard this track right away
% loop over each individual (short) track, find track information and start-end frame of tracks
[tracksPerFrame,trackInfo,dropTrack,speedVals] = findTrackInfoStartsEnds(tracksFinal,nTracks,nFrames,[cutoffSpeed,cutoffDispl,cutoffTime]);

%% total number of tracks remaining
% initialize cost matrix and other matrices
dPerp = NaN(nTracks,nTracks); dotProduct = NaN(nTracks,nTracks);
timeGap = NaN(nTracks,nTracks); minDist = NaN(nTracks,nTracks);
intensityIntegral = NaN(nTracks,nTracks);

% loop over each of the individual tracks and look for all tracks j that
% appear after it and can be merged
for itrack = 1:nTracks
    %%
    % trackEnd - where does this track end?
    trackEnd = tracksFinal(itrack).seqOfEvents(2,1);
    % finds out candidate tracks on tMax criteria, that is, all tracks that
    % start within tMax frames of the current track's end point
    candTracks = zeros(2,0);
    % organized by each column is a track
    % first row is the track IDX
    % second row is the time gap between the end of the current track and
    % the start of the candidate track
    for frame = trackEnd:min(trackEnd+tMax,nFrames)
        candTracks = [candTracks(1,:),tracksPerFrame(frame).starts; ...
            candTracks(2,:),ones(1,length(tracksPerFrame(frame).starts))*(frame-trackEnd)];
    end
    
    % loop over the candidate tracks to see if they possibly are related
    for k = 1:size(candTracks,2)
        jtrack = candTracks(1,k);
        tGap = candTracks(2,k);
        % various cases exist that should be checked first
        if tGap == 0 && trackInfo(itrack).keep && trackInfo(jtrack).keep
            % candidate belonged to the same frame as ending frame of itrack
            % positions of these two tracks
            x1 = trackInfo(itrack).pos(end,1:2);
            x2 = trackInfo(jtrack).pos(1,1:2);
            % is it close enough?
            if norm(x1-x2) < zeroGapMaxDist
                % might be the same particle in pause
                dPerp(itrack,jtrack) = norm(x1-x2);
                % false assign dot product such that overlap between these two is big
                dotProduct(itrack,jtrack) = 1;
                % time gap is 0
                timeGap(itrack,jtrack) = tGap;
                minDist(itrack,jtrack) = norm(x1-x2);
                if useMTChannelFlag
                    intensityIntegral(itrack,jtrack) = lineIntegral(MTData(:,:,tracksFinal(jtrack).seqOfEvents(1,1)),x1,x2,delPixel)/norm(x1-x2);
                end
            end
        else
            
            % if time gap is larger than 0
            % calculate the following before proceeding
            iendpos = trackInfo(itrack).pos(end,1:2); iendm1pos = trackInfo(itrack).pos(end-1,1:2); 
            itrackdisp = norm(trackInfo(itrack).pos(end,1:2)-trackInfo(itrack).pos(1,1:2));
            jpos = trackInfo(jtrack).pos(1,1:2); j2pos = trackInfo(jtrack).pos(2,1:2);
            jtrackdisp = norm(trackInfo(jtrack).pos(end,1:2) - trackInfo(jtrack).pos(1,1:2));
            mindistij = norm(iendpos-jpos);
            flag = 1; flagback = 0;

            if ~trackInfo(itrack).keep || ~trackInfo(jtrack).keep
                flag = 0;
            end
            % insist that first point of track j be closest to end point of track i
            if jtrackdisp > 3*fluctRad || itrackdisp > 3*fluctRad
                for l = 1:size(trackInfo(itrack).pos,1)
                    for m = 1:size(trackInfo(jtrack).pos,1)
                        tempdist = norm(trackInfo(itrack).pos(l,1:2)-trackInfo(jtrack).pos(m,1:2));
                        if tempdist < mindistij-2*fluctRad
                            flag = 0;
                        end
                    end
                end
            end
                        
            % calculate the track orientations by calling
            % calculateijDirection
            ispeed = trackInfo(itrack).speed(end);
            idisp = norm(trackInfo(itrack).pos(end,:)-trackInfo(itrack).pos(1,:));
            
            jspeed = trackInfo(jtrack).speed(1);
            jdisp = norm(trackInfo(jtrack).pos(end,:)-trackInfo(jtrack).pos(1,:));
            
            [idirect,jdirect,idir,jdir,ijdir] = calculateijDirection(dirCalcFrames,itrack,jtrack,trackInfo);
            ijdirect = ((j2pos-iendm1pos)/norm(j2pos-iendm1pos) + (jpos-iendpos)/norm(jpos-iendpos))/2;
            
            % if any of the dot product of i(START TO END), j(START TO
            % END), i(Start) to j(end) is less than 0, reject this as a
            % candidate
            if idisp > fluctRad && jdisp > fluctRad
                if mindistij > pauseDistThresh && (jdirect*idirect'<cos(maxCandAngle) || ...
                    ijdir*idirect' < cos(maxCandAngle) || ijdir*jdirect' < cos(maxCandAngle))
                    flag = 0;
                end
            end
            
            % if the angle between the two tracks is not small enough,
            % track j cannot be merged with i, reject j as candidate
            if (idisp > pauseDistThresh && jdisp > pauseDistThresh)
                if jdirect*idirect'< cos(maxFAngle)
                    flag = 0;
                elseif mindistij > pauseDistThresh && (ijdirect*idirect'+ijdirect*jdirect')/2 < cos(maxFAngle)
                    flag = 0;
                end
            end

            clear idir jdir;
            
            % if track j might be after track i but flanked by a
            % catastrophe, check the appropriate angle criteria below
            if checkCatastrophe && (trackInfo(itrack).keep && trackInfo(jtrack).keep)
               if jdirect*idirect'>cos(maxBAngle) && (ijdir*idirect') < cos(maxBCandAngle) && ...
                       ijdir*jdirect' < cos(maxBCandAngle) && tGap <= tMaxBack
                   if mindistij > backPauseDistThresh && (-ijdir*idirect') > cos(maxBAngle) && ...
                       (-ijdir*jdirect') > cos(maxBAngle)
                        flagback = 1;
                   elseif mindistij <= backPauseDistThresh
                        flagback = 1;
                   end
               end
            end

            if flag
                % check candidates are potential pauses, or small tracks. if yes, can't use their directions
                % because the direction calculations will likely be
                % unreliable
                if (mindistij <= pauseDistThresh && tGap <= tMaxPause)
                    % the minimum distance between tracks i and j
                    dPerp(itrack,jtrack) = mindistij;
                    minDist(itrack,jtrack) = mindistij;
                    dotProduct(itrack,jtrack) = 1; % call the directional overlap unity
                    timeGap(itrack,jtrack) = tGap;
                    
                    % calculate microtubule intensity using lineIntegral
                    % function
                    if useMTChannelFlag
                        intensityIntegral(itrack,jtrack) = lineIntegral(MTData(:,:,tracksFinal(jtrack).seqOfEvents(1,1)),iendpos,jpos,delPixel)/norm(iendpos-jpos);
                        if (intensityIntegral(itrack,jtrack) > cutoffIntensity/4 || mindistij <= pauseDistThresh/2) && ~subtrackPairs(itrack) && ~assignedTrack(jtrack)
                            tracksRemain(itrack) = 0; subtrackPairs(itrack) = jtrack; assignedTrack(jtrack) = 1;
                        end
                    end
                        
                elseif (tGap <= tMax && tGap > tGapMaxInitFrames && mindistij < vMax*tGap) || (tGap <= tGapMaxInitFrames && tGap > 0 && mindistij < vMaxInitFrame*tGap)
                    % track i was a growth run & track j was a pause
                    % calculate the perpendicular distances
                    dPerp(itrack,jtrack) = calculatePerpDistance(itrack,jtrack,trackInfo,idirect,jdirect,2,dPerpCalcFrames);
                    if dPerp(itrack,jtrack) > maxPerpDist
                        dPerp(itrack,jtrack) = NaN;
                    else
                        minDist(itrack,jtrack) = mindistij;
                        dotProduct(itrack,jtrack) = idirect*ijdirect';
                        timeGap(itrack,jtrack) = tGap;
                        if useMTChannelFlag
                            intensityIntegral(itrack,jtrack) = lineIntegral(MTData(:,:,tracksFinal(jtrack).seqOfEvents(1,1)),iendpos,jpos,delPixel)/norm(iendpos-jpos);
                        end

                    end
                end

            elseif flagback % catastrophe
                if (mindistij <= distMaxBack)
                    
                    dPerp(itrack,jtrack) = calculatePerpDistance(itrack,jtrack,trackInfo,idirect,jdirect,2,dPerpCalcFrames);
                    if dPerp(itrack,jtrack) > maxPerpDist
                        dPerp(itrack,jtrack) = NaN;
                    else
                        minDist(itrack,jtrack) = mindistij;
                        dotProduct(itrack,jtrack) = jdirect*idirect';
                        timeGap(itrack,jtrack) = tGap;
                        if useMTChannelFlag
                            intensityIntegral(itrack,jtrack) = lineIntegral(MTData(:,:,tracksFinal(jtrack).seqOfEvents(1,1)),iendpos,jpos,delPixel)/norm(iendpos-jpos);
                        end
                    end
                end
            end

        end
    end
    
end

% this is where temporally greedy optimization occurs
% tracks to be merged were considered in the order of their appearance 
% tracks that emerge sooner were assigned first to the possible partners 
% that emerged after
for itrack = 1:nTracks
    if ~assignedTrack(itrack)
        candidates = find(~isnan(intensityIntegral(:,itrack)));

        if ~isempty(candidates)
            isremaining = tracksRemain(candidates);
            isremaining = find(isremaining~=0);
            candidates = candidates(isremaining);
            candidateIntegralVals = intensityIntegral(:,itrack);
            candidateIntegralVals = candidateIntegralVals(candidates);
            
            % insist that the gap should tubulin intensity more than the
            % cutoff value
            candidates = candidates(candidateIntegralVals >= cutoffIntensity);
            candidateIntegralVals = candidateIntegralVals(candidateIntegralVals >= cutoffIntensity);
            timeInterval = timeGap(:,itrack); timeInterval = timeInterval(candidates);
            
            % cost metric = [1.03 ^ tgap(i,j) x Dmin(i,j)]
            distances = minDist(:,itrack); distances = gapPenalty.^timeInterval.*distances(candidates);
            [~,matchindex] = min(distances); integralvalue = candidateIntegralVals(matchindex);
            if integralvalue >= cutoffIntensity
                subtrackPairs(candidates(matchindex))=itrack;
                tracksRemain(candidates(matchindex))=0;
            end
        end
    end
end

% the remaining code deals with outputting the merged tracks the correct
% way
% the final output has the same format as uTrack's tracksFinal struct
% store in a struct which tracks were merged
mergeTrackNum = struct('track',[]);
for i = 1:nTracks
    flag = 0;
    if subtrackPairs(i) > 0
       for j = 1:numel(mergeTrackNum)
            if any(find(mergeTrackNum(j).track == i,1))
                mergeTrackNum(j).track = [mergeTrackNum(j).track,subtrackPairs(i)];
                flag = 1;
            end
       end
       if ~flag && trackInfo(i).keep
            k = numel(mergeTrackNum)+1;
            mergeTrackNum(k).track = [i,subtrackPairs(i)];
       end
    elseif trackInfo(i).keep
       for j = 1:numel(mergeTrackNum)
            if any(find(mergeTrackNum(j).track == i,1))
                flag = 1;
            end
       end
       if ~flag
            k = numel(mergeTrackNum)+1;
            mergeTrackNum(k).track = i;
       end
    end
end
mergeTrackNum(1) = [];

% display the original, final and dropped track numbers
disp('Number of tracks detected by uTrack, number of tracks dropped and number of tracks after merging');
disp(nTracks);
% obtain merged tracksFinal
mergeNTracks = numel(mergeTrackNum);
disp(dropTrack);
disp(mergeNTracks);

% merged track structure
tracksFinalMerged = repmat(struct('tracksFeatIndxCG',[],'tracksCoordAmpCG',[],'seqOfEvents',[]),mergeNTracks,1);
i = 0;
for k = 1:mergeNTracks
   m = mergeTrackNum(k).track;
   if numel(mergeTrackNum(k).track) == 1 && tracksFinal(m).seqOfEvents(2,1)-tracksFinal(m).seqOfEvents(1,1)+1 < minFramesAtEnd
       mergeTrackNum(k).track = [];
   else
       i = i+1;
       for j = 1:numel(mergeTrackNum(k).track)
           jtrack = mergeTrackNum(k).track(1,j);
           if j ~= 1 && tracksFinal(jtrack).seqOfEvents(1,1) == tracksFinal(mergeTrackNum(k).track(1,j-1)).seqOfEvents(2,1)
               tracksFinalMerged(i).tracksFeatIndxCG = [tracksFinalMerged(i).tracksFeatIndxCG,tracksFinal(jtrack).tracksFeatIndxCG(2:end)];
               tracksFinalMerged(i).tracksCoordAmpCG = [tracksFinalMerged(i).tracksCoordAmpCG,tracksFinal(jtrack).tracksCoordAmpCG(9:end)];
           elseif j ~= 1 && tracksFinal(jtrack).seqOfEvents(1,1) ~= tracksFinal(mergeTrackNum(k).track(1,j-1)).seqOfEvents(2,1)
               tempmis = tracksFinal(jtrack).seqOfEvents(1,1) - tracksFinal(mergeTrackNum(k).track(1,j-1)).seqOfEvents(2,1) - 1;
               tracksFinalMerged(i).tracksFeatIndxCG = [tracksFinalMerged(i).tracksFeatIndxCG,zeros(1,tempmis)];
               tracksFinalMerged(i).tracksCoordAmpCG = [tracksFinalMerged(i).tracksCoordAmpCG,NaN(1,tempmis*8)];
               tracksFinalMerged(i).tracksFeatIndxCG = [tracksFinalMerged(i).tracksFeatIndxCG,tracksFinal(jtrack).tracksFeatIndxCG];
               tracksFinalMerged(i).tracksCoordAmpCG = [tracksFinalMerged(i).tracksCoordAmpCG,tracksFinal(jtrack).tracksCoordAmpCG];
           else
               tracksFinalMerged(i).tracksFeatIndxCG = [tracksFinalMerged(i).tracksFeatIndxCG,tracksFinal(jtrack).tracksFeatIndxCG];
               tracksFinalMerged(i).tracksCoordAmpCG = [tracksFinalMerged(i).tracksCoordAmpCG,tracksFinal(jtrack).tracksCoordAmpCG];
           end
       end
       jtrack = mergeTrackNum(k).track(1,1);
       tracksFinalMerged(i).seqOfEvents = tracksFinal(jtrack).seqOfEvents;
       jtrack = mergeTrackNum(k).track(1,end);
       tracksFinalMerged(i).seqOfEvents(2,1) = tracksFinal(jtrack).seqOfEvents(2,1);
   end
end

for k = mergeNTracks:-1:i+1
    tracksFinalMerged(k)=[];
end

temp = mergeTrackNum; mergeTrackNum = []; i = 0;
for k = 1:mergeNTracks
    if ~isempty(temp(k).track)
        i = i+1;
        mergeTrackNum(i).track=temp(k).track;
    end
end
disp('After filtering by minimum length');
disp(numel(tracksFinalMerged));

% Track merging done, now compare and plot
save(savename,'mergeTrackNum','tracksFinalMerged','trackInfo');

% overlayTracksMovieNew function makes a movie out of the final tracks
% EB1 image sequence has to be provided here when the pop up comes
% so save the initial input movie as a folder with image sequence using ImageJ
% and load those as background for tracks to be displayed
overlayTracksMovieNew(tracksFinalMerged,[1,nFrames], nFrames+1,1,'trackMovie',0,0,1,0,[],0,0,[],0,1,[],[],1,0,'avi');
