# Supplementary material for: Spatiotemporal organization of branched microtubule networks
Source: eLife. 2019 May 8;8:e43890. doi: 10.7554/eLife.43890 (PMC6519983; doi:10.7554/eLife.43890)
Supplement: Supplementary file 1. [file elife-43890-supp1.zip › MATLAB software/movingmedian.m]

function imstack = movingmedian(imstack,medianWindow)
%% Function info
% Perform median filtering of time series i.e. do median filtering in time
% and subtract from the raw data. Effectively selects for moving objects
% rather than stationary objects.
% Optimized to select for moving EB1 comets in TIRF images.
% INPUT:  - imstack: image stack to be filtered
%         - medianWindow: number of frames to use for median filtering
% OUTPUT: imstack - image stack filtered
%
% Akanksha Thawani, Aug 2016

%% Do temporal median filtering
% do temporal medial filtering and subtract
    % this is done to remove background from piling up

    tempMedData = temporalMedianFilter(imstack,medianWindow);
    imstack = imstack-tempMedData;
    imstack(imstack<0) = 0;

    
end

function tempMedData = temporalMedianFilter(data,window)
% Calculates the temporal median over 'window' # frames for each pixel.
% Presumably this would detect the background without moving objects and
% filter out the stationary objects.

[~,~,nFrames] = size(data);

tempMedData = data;
% tempMedFiltData stores the filtered images

halfwindow = floor(window/2); % window has to be odd input for this 
% operation, else the effective window used is the odd number just below
% the input number

for frame = 1:nFrames
    tempMedData(:,:,frame) = median(data(:,:,max(1,frame-halfwindow): ...
                        min(nFrames,frame+halfwindow)),3);
end


end
