# Supplementary material for: Spatiotemporal organization of branched microtubule networks
Source: eLife. 2019 May 8;8:e43890. doi: 10.7554/eLife.43890 (PMC6519983; doi:10.7554/eLife.43890)
Supplement: Supplementary file 1. [file elife-43890-supp1.zip › MATLAB software/sequentialModel.m]

function [MTTrackData,BranchMachineryData] = sequentialModel(numsim,save_directory,sizeData)
%% Function info
% Simulate the 2 step kinetic binding model for branching. 
% For detailed description, read PHYSICS OF THE PROBLEM
% 
% INPUT:    numsim - number of simulations with the same parameters
%           directory - save files in the directory, give full path
%           sizeData - pixel sizes in x, y axis and number of time frames
% OUTPUT: returns the MT tracks, as well as position of branching along the
%         mother MT. These data structures are also saved in the input 
%         'directory'

% Akanksha Thawani, March 2017

%% PHYSICS OF THE PROBLEM
% RULES:
% 1) Simulate one branched MT network only. 
% 2) At time t = 0, there is one MT nucleus already present, this 
%    represents the first random/MT-independent/de novo nucleation.
% 3) Assume that the branching factors/MT nucleation machinery can bind to
%    any site on the pre-existing MTs (discretized by one pixel unit - 
%    130 nm)
% 4) MTs grow at a constant growth speed, no pausing or catastrophe events
% 5) There is some binding constant of branching machinery to MTs, given by
%    kb expressed in (um sec)^(-1)
% 6) After the branching machinery binds, it needs to be activated in
%    another step by say TPX2. This should add another step of history. The
%    older the bound branching machinery, more likely for it to be
%    activated. After activation, MT starts growing immediately.
% 7) There are 3 parameters I need: 1- MT growth speed (~ 0.09 um/sec)
%    2 - binding rate of branching machinery.
%    3 - activation of branching machinery, time scale can be estimated by
%    looking at the plus end region which is empty of any branches. 

% These parameters (last 2) will need to be fitted to experiments
% The combination will not be unique, but we will have to choose.

% STEP 1: Progression of existing MTs
% The MT has a steady linear growth, with no fluctuation, pause / shrinking 

% STEP 2: Branching and new MT tracks
% Any linear MT track can branch out to give rise to other
% MT tracks emanating from it. This would have some rough angular
% distribution. We a random variable to determine the time step for the 
% next branching event to occur

%% SETUP - IMAGE DATA and PARAMETERS
if isdir(save_directory)
    cd(save_directory);
else
    mkdir(save_directory); cd(save_directory);
end

rng('shuffle');

% for the requested number of simulations
for nsim = 1:numsim
    
    % assigning output file names
    outputFileName = strcat('MTTracksMovie_',int2str(nsim),'.avi');
    saveFile = strcat('trackData_',int2str(nsim),'.mat');

    % (0,0) on top left corner
    % final image needs to be of 16 bit -uint16- form, images size input
    % one pixel is 130 nm
    % time diff between frames = 2 sec

    % image size parameters
    SizeX = sizeData(1); SizeY = sizeData(2);
    nFrames = sizeData(3);

    growParams = [0.130,2,0.09]; % pixel size, timediff, growth speed (um/sec)
    k_binding = 0.02; % in (um sec)^(-1)
    k_activation = 0.0026; % seconds^(-1)
    
    stdAngle = 9*pi/180; %radians

    % structure that stores all the MT tracks
    % 'StartFrame' stores the first frame of the track
    % 'LastFrame' stores the final frame of the track. If MT goes out of
    % the view, the last frame in which its plus tip was seen is the
    % lastframe
    % 'TrackPoints' stores plus tip position in each frame starting from
    % the 'StartFrame'
    % 'MinusEndPos' is the same as first position in TrackPoints
    % 'CurrPlusTipPosition' stores the current plus tip position
    % 'Direction' stores the orientation (radians) in XY plane of the MT track
    MTTrackData = struct('StartFrame',0,'LastFrame',0,'TrackPoints', ...
    [],'MinusEndPos',zeros(2,1),'CurrPlusTipPosition',zeros(2,1), ...
    'Direction',0,'MotherMT',NaN);

    BranchMachineryData = struct('StartFrame',NaN,'Activated',0,'ActivatedFrame', ...
    NaN,'MinusEndPos',zeros(2,1),'MotherMT',NaN);

    %% Initialize the first random nucleation
    % At time t = 0, the first random nucleation appears
    MTTrackData = initializeRandomNuc(MTTrackData,SizeX,SizeY);

    %% GROW AND BRANCH MICROTUBULES
    % Run over the entire length of the experiment and do 2 steps
    % 1) grow the pre-existing MTs over the course of last time step
    % 2) check if a new branch is to be created. If yes, find where and how,
    % and pace a new nucleus there

    for frame = 2:nFrames
        % grow MTs for frame 2 to end
        MTTrackData = growMTs(MTTrackData,SizeX,SizeY,frame,growParams);

        % generate branches
        BranchMachineryData = createBranchNuclei(MTTrackData,...
                        BranchMachineryData,frame,k_binding,growParams);

        [MTTrackData,BranchMachineryData] = nucleateBranch(MTTrackData,...
                        BranchMachineryData,frame,stdAngle,k_activation,growParams);

    end

    % plot all MTs
    % plotAllMTs(MTTrackData,SizeX,SizeY);


    % make a movie of this simulation and save files
    makeMovie(MTTrackData,SizeX,SizeY,nFrames,outputFileName);
    save(saveFile,'MTTrackData');
    clear MTTrackData BranchMachineryData;

end

save('parameters.mat','sizeData','growParams','k_binding','k_activation','stdAngle');

end

function [MTTrackData] = initializeRandomNuc(MTTrackData,SizeX,SizeY)

    %refcenter = rand(2,1);
    % choose the position and orientation of the first random nucleation
    centerx = 100; %round(SizeX/2); 
    centery = 400; %round(SizeY/2);
    
    orient = 315/180*pi; %rand()*2*pi;
    
    % initiate data - see main code for information
    MTTrackData(1).StartFrame = 1;
    MTTrackData(1).LastFrame = 1;
    MTTrackData(1).MinusEndPos = [centerx,centery];
    MTTrackData(1).CurrPlusTipPosition = [centerx,centery];
    MTTrackData(1).TrackPoints = [centerx,centery];
    MTTrackData(1).Direction = orient;
    MTTrackData(1).MotherMT = NaN;
   
end

function [MTTrackData] = growMTs(MTTrackData,SizeX,SizeY,frame,growParams)
    
    % distance (pixels) moved in each frame = growth velocity*timestep/pixel size
    dist = growParams(2)*growParams(3)/growParams(1);
    % loop over each MT track and grow them
    for n = 1:numel(MTTrackData)
        % check if the plus tip is out of frame, if not, reassign the last
        % frame
        if ~isnan(MTTrackData(n).CurrPlusTipPosition(1))
        MTTrackData(n).LastFrame = frame;
        
        orient = MTTrackData(n).Direction;
        % calculate the new position
        newpos = [dist*cos(orient),dist*sin(orient)] + ...
            MTTrackData(n).CurrPlusTipPosition;
        % assign the new position
            % if the new position goes out of the field of view, then
            % re-calculate the final track position (edge of the image)
            if newpos(1) > SizeX
                newpos = [SizeX,interp1([MTTrackData(n).CurrPlusTipPosition(1),newpos(1)],...
                    [MTTrackData(n).CurrPlusTipPosition(2),newpos(2)],SizeX)];
                
                MTTrackData(n).CurrPlusTipPosition = [NaN,NaN];
                MTTrackData(n).TrackPoints(end+1,:) = newpos;
            elseif newpos(1) < 1                
                newpos = [1,interp1([MTTrackData(n).CurrPlusTipPosition(1),newpos(1)],...
                    [MTTrackData(n).CurrPlusTipPosition(2),newpos(2)],1)];
                
                MTTrackData(n).CurrPlusTipPosition = [NaN,NaN];
                MTTrackData(n).TrackPoints(end+1,:) = newpos;
            elseif newpos(2) > SizeY                
                newpos = [interp1([MTTrackData(n).CurrPlusTipPosition(2),newpos(2)],...
                    [MTTrackData(n).CurrPlusTipPosition(1),newpos(1)],SizeY), SizeY];
                
                MTTrackData(n).CurrPlusTipPosition = [NaN,NaN];
                MTTrackData(n).TrackPoints(end+1,:) = newpos;
            elseif newpos(2) < 1                
                newpos = [interp1([MTTrackData(n).CurrPlusTipPosition(2),newpos(2)],...
                    [MTTrackData(n).CurrPlusTipPosition(1),newpos(1)],1), 1];
                
                MTTrackData(n).CurrPlusTipPosition = [NaN,NaN];
                MTTrackData(n).TrackPoints(end+1,:) = newpos;
                
            else
                % if none of the edges is crossed
                MTTrackData(n).CurrPlusTipPosition = newpos;
                MTTrackData(n).TrackPoints = [MTTrackData(n).TrackPoints;newpos];
            end

        
        end
    end

end

function MTMass = calculateMTMass(MTTrackData,growParams)
% return MT mass in microns

    MTMass = 0;
    % run through all tracks and add up the MT length
    for n = 1:numel(MTTrackData)
        temp = MTTrackData(n).MinusEndPos-MTTrackData(n).CurrPlusTipPosition;
        MTMass = MTMass + norm(temp);
        
    end
    % convert pixels to microns
    MTMass = MTMass*growParams(1);
end

function BranchMachineryData = createBranchNuclei(MTTrackData,BranchMachineryData,frame,k_binding,growParams)
% this function generates 

    nCurrTracks = numel(MTTrackData); % total number of tracks
    nCurrNuclei = numel(BranchMachineryData); % total number of tracks
    pseudoSelMat = []; % pseudoSelMat collects all the 
    % available pixel positions on MTs that can yield a new nucleation
    for n = 1:nCurrTracks
        % find the length of MT in pixels
        dist = floor(norm(MTTrackData(n).TrackPoints(end,:) - MTTrackData(n).TrackPoints(1,:))); % in pixels
        
        % along this length, get coordinates of all locations that can be
        % used as candidates for branching - use orientation of the MT
        addxpixvals = 0:cos(MTTrackData(n).Direction):(dist-1)*cos(MTTrackData(n).Direction);
        pseudotrackxpixels = MTTrackData(n).TrackPoints(1,1)+addxpixvals';
        addypixvals = 0:sin(MTTrackData(n).Direction):(dist-1)*sin(MTTrackData(n).Direction);
        pseudotrackypixels = MTTrackData(n).TrackPoints(1,2)+addypixvals';
        
        % stack all the options. pseudoSelMat's first column contains the
        % label of mother MT track, while second and third column hold the
        % x,y position of candidate locations for branching
        append = n*ones(dist,3); append(:,2:3) = [pseudotrackxpixels,pseudotrackypixels];
        pseudoSelMat = [pseudoSelMat;append];
    end

    % how many branches need to be generated? - Poisson process
    generateNumNuclei = poissrnd(k_binding*calculateMTMass(MTTrackData,growParams)*growParams(2));
    
    % select the required number of entries for MT nucleation
    sizeSelMat = size(pseudoSelMat,1);
    selections = floor(rand(generateNumNuclei,1)*sizeSelMat)+1;
    
%     BranchMachineryData = struct('StartFrame',0,'Activated',0,'ActivatedFrame', ...
%     NaN,'MinusEndPos',zeros(2,1),'MotherMT',NaN);

    % for each nucleation, assign another entry in the MTTrackData
    for k = 1:generateNumNuclei
        
        selectionTrack = pseudoSelMat(selections(k),1);
        selectionPoint = pseudoSelMat(selections(k),2:3);
        
        % fill entries in BranchMachineryData structure
        BranchMachineryData(nCurrNuclei + k).StartFrame = frame;
        BranchMachineryData(nCurrNuclei + k).Activated = 0;
        BranchMachineryData(nCurrNuclei + k).ActivatedFrame = NaN;
        BranchMachineryData(nCurrNuclei + k).MinusEndPos = selectionPoint;
        BranchMachineryData(nCurrNuclei + k).MotherMT = selectionTrack;
        
        
    end
    
    if numel(BranchMachineryData) > 1 && isnan(BranchMachineryData(1).StartFrame)
        BranchMachineryData(1)=[];
    end
    
end

function [MTTrackData,BranchMachineryData] = nucleateBranch(MTTrackData,BranchMachineryData,frame,stdAngle,k_activation,growParams)
% this function generates new branched MT nucleations
% the process of nucleation is divided into 2 steps:
% 1. determine if and how many nucleations should occur - modelled as 
% Poisson process
% 2. determine where to branch from - the mother MT and x,y location
% assumption: probability of branching is constant for each pixel along the
% length of all MTs, "branch" is presumably one EB1 spot whose center can
% be located with the precision of ~ 1 pixel, so branch at one pixel length
% can theoretically be distinguished from the next.

%     BranchMachineryData = struct('StartFrame',0,'Activated',0,'ActivatedFrame', ...
%     NaN,'MinusEndPos',zeros(2,1),'MotherMT',NaN);
    
    trackCounter = 0;
    nCurrTracks = numel(MTTrackData); % total number of tracks
    nCurrNuclei = numel(BranchMachineryData);
    pseudoSelMat = []; % pseudoSelMat collects all the 
    % available pixel positions on MTs that can yield a new nucleation
    for k = 1:nCurrNuclei
        % find the length of MT in pixels
        if (~BranchMachineryData(k).Activated) && (BranchMachineryData(k).StartFrame < frame)
            toNucleate = poissrnd(k_activation*growParams(2));
            
            if toNucleate
                trackCounter = trackCounter+1;
                BranchMachineryData(k).Activated = 1;
                BranchMachineryData(k).ActivatedFrame = frame;
                
                selectionTrack = BranchMachineryData(k).MotherMT;
                selectionPoint = BranchMachineryData(k).MinusEndPos;
                
                % fill entries in MTTrackData structure
                MTTrackData(nCurrTracks + trackCounter).StartFrame = frame;
                MTTrackData(nCurrTracks + trackCounter).LastFrame = frame;
                MTTrackData(nCurrTracks + trackCounter).MinusEndPos = selectionPoint;
                MTTrackData(nCurrTracks + trackCounter).CurrPlusTipPosition = ...
                    MTTrackData(nCurrTracks + trackCounter).MinusEndPos;
                MTTrackData(nCurrTracks + trackCounter).TrackPoints = ...
                    MTTrackData(nCurrTracks + trackCounter).CurrPlusTipPosition;
                MTTrackData(nCurrTracks + trackCounter).MotherMT = selectionTrack;

                % find orientation of the daughter based on the orientation of the
                % mother MT (assume gaussian distribution of angles - verified with
                % data)
                refdir = MTTrackData(selectionTrack).Direction;
                orient = normrnd(refdir,stdAngle);
                MTTrackData(nCurrTracks + trackCounter).Direction = orient;
                
            end
        end
        
    end

end

function [] = plotAllMTs(MTTrackData,SizeX,SizeY)
    % overlay all tracks on one image
    RawImg = zeros(SizeX,SizeY);
    imagesc(RawImg); colormap gray
    hold on;
    
    % plot all tracks
    for n = 1:numel(MTTrackData)
        startpt = [MTTrackData(n).TrackPoints(1,1),MTTrackData(n).TrackPoints(end,1)];
        endpt = [MTTrackData(n).TrackPoints(1,2),MTTrackData(n).TrackPoints(end,2)];
        plot(startpt,endpt,'-','LineWidth',1.5);
    end

end

function [] = makeMovie(MTTrackData,SizeX,SizeY,nFrames,moviename)
% This function creates a movie of the simulation using Matlab movie writer
% commands. Akanksha Thawani, Feb 2017

    nTracks = numel(MTTrackData); % otal number of tracks
    ColOrd = get(gca,'ColorOrder'); % get default color order, rotate colors
    [m,~] = size(ColOrd);
    
    % background image
    imagesc(zeros(SizeX,SizeY)); colormap gray; axis equal; hold on;
    
    % create a video file, specify frame rate and open it
    v = VideoWriter(moviename,'Uncompressed AVI');
    v.FrameRate = 10;
    open(v)
    
    % for each new frame, keep plotting the extra bit of each track between
    % this and the previous frame
    for frame = 1:nFrames
        % for each track
        for k = 1:nTracks
            color = ColOrd(mod(k,m)+1,:); % find the color for the track
            
            % if the track has not ended
            if frame > MTTrackData(k).StartFrame && frame <= MTTrackData(k).LastFrame
                refframe = frame-MTTrackData(k).StartFrame+1;
                % plot the difference between prev and new track
                xpoints = [MTTrackData(k).TrackPoints(refframe-1,1),MTTrackData(k).TrackPoints(refframe,1)];
                ypoints = [MTTrackData(k).TrackPoints(refframe-1,2),MTTrackData(k).TrackPoints(refframe,2)];
                plot(xpoints,ypoints,'-','LineWidth',2,'Color',color);
            end
        end
        
        % capture the frame, write in the video fike
        snapshot = getframe(gcf);
        writeVideo(v,snapshot);

    end
    
    % close movie object
    close(v);

end
