# Supplementary material for: Spatiotemporal organization of branched microtubule networks
Source: eLife. 2019 May 8;8:e43890. doi: 10.7554/eLife.43890 (PMC6519983; doi:10.7554/eLife.43890)
Supplement: Supplementary file 1. [file elife-43890-supp1.zip › MATLAB software/runUTrack.m]

function runUTrack (directory,filenameonly)
% DOCUMENTATION
% This script calls functions from the uTrack 2.1.3 software package
% and sets parameters for specific processes and then runs uTrack
% the benefit of using this over uTrack GUI is that a lot of files can be 
% batch processed
% INPUTS: 
% directory: directory for uTrack to process
% filenameonly: filename of the image file to be processed (do not append
% .tif)

% Akanksha Thawani, Oct 2018


    matfilename = [filenameonly '.mat'];
    filename = [directory,filenameonly,'.ome.tiff'];
    % File format needs to be tif

    MD = MovieData.load(filename);

    %% set variables in MD
    MD.pixelSize_ = 130;
    MD.timeInterval_ = 2.00;
    MD.numAperture_ = 1.49;
    

    %% set variables in MD channel
    MD.channels_(1).excitationWavelength_ = 561;
    MD.channels_(1).emissionWavelength_ = 620;
    MD.channels_(1).exposureTime_ = 0.2;
    MD.channels_(1).imageType_ = 'TIRF';
    MD.channels_(1).fluorophore_ = 'mcherry';
    % LIMITATION 3: how to set the PSF sigma?

    %% save file
    filepath = strcat(directory,filenameonly,'/');
    cd(filepath);
    save(matfilename,'MD');

    %% add processes
    pkg = PlusTipTrackerPackage(MD);
    pkg.sanityCheck
    con = pkg.getDefaultProcessConstructors;
    processes = cellfun(@(f) f(MD,MD.outputDirectory_),con,'Unif',false);
    MD.addProcess(processes{1})
    MD.addProcess(processes{2})
    MD.addProcess(processes{3})

    %% set parameters for process 1 - detection
    p = MD.processes_{1}.getParameters;
    p.sigma1 = 1;
    p.sigma2 = 14;
    p.multFactorStepSize = 1;
    p.multFactorThresh = 12;
    MD.processes_{1}.setParameters(p);

    %% set parameters for process 2 - tracking
    p = MD.processes_{2}.getParameters;

    % gap closing parameters
    p.gapCloseParam.timeWindow = 6;

    % kalman functions parameters

    % cost matrices parameters
    p.costMatrices(1).parameters.minSearchRadius = 0;
    p.costMatrices(1).parameters.maxSearchRadius = 9;
    p.costMatrices(1).parameters.brownStdMult = 2;
    p.costMatrices(1).parameters.useLocalDensity = 0;
    p.costMatrices(1).parameters.nnWindow = 4;
    p.costMatrices(1).parameters.kalmanInitParam.searchRadiusFirstIteration = 7;

    p.costMatrices(2).parameters.maxFAngle = 20;
    p.costMatrices(2).parameters.maxBAngle = 0;
    p.costMatrices(2).parameters.backVelMultFactor = 0;
    p.costMatrices(2).parameters.fluctRad = 4;
    p.costMatrices(2).parameters.breakNonLinearTracks = 0;

    MD.processes_{2}.setParameters(p);

    %% set parameters for process 3 - post tracking
    p = MD.processes_{3}.getParameters;
    p.remBegEnd = 0;

    MD.processes_{3}.setParameters(p);

    % run all processes
    cellfun(@(proc) proc.run,MD.processes_,'Unif',false)

%     % view movie
%     movieViewer(MD)

end
