# Supplementary material for: Spatiotemporal organization of branched microtubule networks
Source: eLife. 2019 May 8;8:e43890. doi: 10.7554/eLife.43890 (PMC6519983; doi:10.7554/eLife.43890)
Supplement: Supplementary file 1. [file elife-43890-supp1.zip › MATLAB software/script_preprocess_runuTrack.m]

%% DOCUMENTATION
% This script reads the image files (tif file format can be read, for other
% formats, use bio-formats reader functions
% The first part of the code pre-processes the EB1 channel with a moving
% median filter
% Illumination can be corrected if needed using illumCorrect.m
% The second part calls appropriate uTrack processes to get EB1 tracks

% copyrights @ Akanksha Thawani, Princeton University. Oct 2018


%% code

% main directory path
mainDirectory = '/';
%'/Users/akankshathawani/Documents/Thesis project/Image processing/Microscope data/170305_His-Ran_reactions/exp10_His-Ran_13uM/';

cd(mainDirectory);

% background file name
backgroundFilename = 'blank.tif';
backgroundFilename = strcat(mainDirectory,backgroundFilename);

corrparams = [100,20];
medparams = 15;

subDirs = dir;
ifSubDir = find(vertcat(subDirs.isdir));
numSubDir = numel(ifSubDir);

% first 2 directories are . and ..
for counterDir = 3:numSubDir
    currSubDir = subDirs(ifSubDir(counterDir)).name;
    cd(currSubDir);
    TifFiles = dir('170305_EB1*.tif');
    for filecounter = 1:numel(TifFiles)
        currTifFile = TifFiles(filecounter).name;        
        TifFilePath = strcat(mainDirectory,currSubDir,'/',currTifFile);

        data = readMovieFile(TifFilePath);
%         data = illumCorrect(TifFilePath,backgroundFilename,corrparams);
        data = movingmedian(data,medparams);
        
        outfiledir = strcat(mainDirectory,currSubDir,'/');
        outfilename = strrep(currTifFile,'.tif','_tempmed.ome.tiff');
        saveFilterMovieBF(outfiledir,outfilename,data);


    end
    
    TifFiles = dir('*_tempmed.ome.tiff');
    for filecounter = 1:numel(TifFiles)
            currTifFile = TifFiles(filecounter).name;
            TifFilePath = strcat(mainDirectory,currSubDir,'/');
            TifFileName = strrep(currTifFile,'.ome.tiff','');
            cd ..

            runUTrack(TifFilePath,TifFileName)
            cd(mainDirectory); cd(currSubDir);
    end
    
    cd(mainDirectory);
    
end
