# Supplementary material for: Spatiotemporal organization of branched microtubule networks
Source: eLife. 2019 May 8;8:e43890. doi: 10.7554/eLife.43890 (PMC6519983; doi:10.7554/eLife.43890)
Supplement: Supplementary file 1. [file elife-43890-supp1.zip › MATLAB software/tubulinIntensity.m]

%% DOCUMENTATION
%  this script measures the tubulin intensity in branched networks versus
%  distance
% INPUTS needed are 1) mainDirectory in which all microtubule channel images
% are stored which have already been corrected for uneven illumination
% 2) a text file for each image with coordinates of the manual boundary
% around the branched network. The code assumes that the first coordinate
% is the origin of the fan/branched network

% Akanksha Thawani, Princeton Univ, Oct 2018

%% main directory path

mainDirectory = '180130_Ran reactions_tubulin intensity/Time_point_1/';
cd(mainDirectory);

totTubulinIntensity = []; totRelativePixelDist = [];

TifFiles = dir('TB_*.tif');

%% initial plotting setup
figure(1); hold on; 
relpixeledges = 0:0.05:1;

%% read and process each image file
for filecounter = 1:numel(TifFiles)
    
    % read image file
    currTifFile = TifFiles(filecounter).name;        
    TifFilePath = strcat(mainDirectory,currTifFile);
    imgData = readMovieFile(TifFilePath);
    
    % read manual convex hull file
    manualCurveFilePath = strrep(TifFilePath,'.tif','.txt');
    fid = fopen(manualCurveFilePath);
    data = textscan(fid,'%s%s');
    fclose(fid);
    xpoints = str2double(data{1}); ypoints = str2double(data{2});
    clear data;
    
    % draw a convex hull
    DT = delaunayTriangulation(xpoints,ypoints);
    [K,area] = convexHull(DT);
    
    [X,Y] = meshgrid(1:size(imgData,2),1:size(imgData,1));
    X = X(:); Y = Y(:);

    % pixel indices within the convex hull
    IN = inpolygon(X,Y,DT.Points(K,1),DT.Points(K,2));
    refPixelX = xpoints(1); refPixelY = ypoints(1);

    % inside tubulin intensity (subtract average outside intensity)
    tubulinIntensity = imgData(:);
    backgroundtubInt = mean(tubulinIntensity(~IN));
    
    inTubIntensity = tubulinIntensity(IN)-backgroundtubInt;
    inTubIntensity(inTubIntensity<0)=0;
    
    pixelDist = sqrt((X(IN)-refPixelX).^2+(Y(IN)-refPixelY).^2);

    % rescale tubulin intensity and distances
    inTubIntensity = inTubIntensity/mean(inTubIntensity);
    pixelDist = pixelDist/max(pixelDist);

    % merge data with other images
    totTubulinIntensity = [totTubulinIntensity;inTubIntensity];
    totRelativePixelDist = [totRelativePixelDist;pixelDist];
    
end


%% final plot

figure; hold on;

[N,edges,bin] = histcounts(totRelativePixelDist,relpixeledges);
bin_means = []; int_vals = []; int_std = [];

for k = 1:numel(N)

    temp_int = totTubulinIntensity(bin==k);
    temp_int = double(temp_int(:));

    int_vals = [int_vals;mean(temp_int)];
    int_std = [int_std;std(temp_int)];
    bin_means = [bin_means;(relpixeledges(k)+relpixeledges(k+1))/2];
end

x = bin_means';

fill([x,fliplr(x)], [(int_vals-int_std/2)', fliplr((int_vals+int_std/2)')] , 1,...
        'facecolor','blue', ...
        'edgecolor','none', ...
        'facealpha', 0.2);

plot(bin_means,int_vals,'b-');
